# Supplementary material for: Neuregulin-1β Mitigates Doxorubicin-Induced Cardiotoxicity via Serping1 in Cardiac Fibroblasts
Source: Int J Mol Sci. 2026 May 21;27(10):4616. doi: 10.3390/ijms27104616 (PMC13207643; doi:10.3390/ijms27104616)
Supplement: Supplementary file 1 [file ijms-27-04616-s001.zip]

Archive with 4 entries (4 files):
- Supplemental Figures_V2.pdf
- Supplementary table S1.xlsx
- Supplementary table S2.xlsx
- Supplementary video file 1.avi
