# Supplementary material for: Neuregulin-1β Mitigates Doxorubicin-Induced Cardiotoxicity via Serping1 in Cardiac Fibroblasts
Source: Int J Mol Sci. 2026 May 21;27(10):4616. doi: 10.3390/ijms27104616 (PMC13207643; doi:10.3390/ijms27104616)
Supplement: Supplementary file 1 [file ijms-27-04616-s001.zip › Supplementary table S1.xlsx]

## Sheet: Echo data_Fig 1
Time	Treatmnet	BW	LVAWd(mm)	LVIDd(mm)	LVPWd(mm)	LVAWs(mm)	LVIDs(mm)	LVPWs(mm)	EF%	FS%	LV mass (mg)	LV Volume d (ul)	LV Volume s (ul)	HR (BPM)	SV (ul)	CO(ml/min)	LVMass/BW
baseline	Saline	23	0.765	3.953	0.652	1.063	2.904	0.907	52.491	26.523	78.373	68.041	32.326	353	35.453	12.525	3.40752
baseline	Saline	25.2	0.73	4.108	0.623	1.055	2.975	0.907	54.021	27.586	78.799	74.58	34.291	402	40.895	16.454	2.95952
baseline	Saline	22.9	0.8	3.86	0.595	1.176	2.706	0.892	57.778	29.908	73.841	64.328	27.16	375	35.93	13.46	3.2245
baseline	Saline	23.5	0.943	4.103	0.682	1.276	2.909	0.951	56.358	29.109	100.135	74.357	32.451	335	43.331	14.518	4.26106
baseline	Saline	21.5	0.857	3.69	0.694	1.24	2.55	1.013	59.408	30.902	78.979	57.767	23.448	435	35.391	15.387	3.67344
baseline	Saline	23.2	0.715	3.981	0.623	1.006	2.954	0.921	51.312	25.801	73.667	69.206	33.695	330	37.34	12.327	3.18
baseline	Saline	21.8	0.73	4.115	0.616	1.084	2.989	0.935	53.673	27.367	78.496	74.885	34.692	314	39.947	12.541	3.6
baseline	Saline	20.7	0.623	3.981	0.588	0.878	2.84	0.836	55.768	28.648	64.766	69.206	30.611	388	38.057	14.748	3.13
baseline	Saline	21.2	0.701	3.967	0.545	0.985	3.01	0.772	48.562	24.107	66.785	68.622	35.298	371	33.278	12.332	3.15
baseline	DOX	23.5	0.836	3.896	0.638	1.169	2.578	1.091	63.341	33.818	80.578	65.742	24.101	383	41.748	15.97	3.42885
baseline	DOX	22.5	0.73	3.953	0.623	1.169	2.607	1.048	63.605	34.05	73.783	68.041	24.763	388	43.56	16.881	3.27924
baseline	DOX	22.4	0.829	3.91	0.701	1.211	2.727	0.999	58.244	30.254	85.262	66.313	27.69	364	39.378	14.314	3.80634
baseline	DOX	22.8	0.935	3.797	0.652	1.296	2.543	1.02	62.333	33.022	85.321	61.823	23.287	324	39.743	12.892	3.74215
baseline	DOX	21.9	0.765	4.009	0.574	0.978	3.046	0.85	48.395	24.028	74.561	70.382	36.321	303	34.191	10.36	3.40461
baseline	DOX	22.1	0.694	4.186	0.517	0.992	3.195	0.73	47.684	23.689	70.663	77.971	40.792	351	38.588	13.54	3.19742
baseline	DOX	22.1	0.58	3.879	0.556	0.894	2.84	0.87	52.982	26.791	57.066	65.058	30.589	393	36.645	14.387	2.58217
baseline	DOX	21.1	0.687	3.825	0.567	1.006	2.897	0.829	48.939	24.259	63.212	62.929	32.132	368	33.687	12.394	2.99583
baseline	DOX	21.8	0.602	4.059	0.574	1.055	2.741	0.978	61.297	32.461	64.503	72.465	28.046	373	45.652	17.02	2.95885
baseline	DOX+NRG1	24.1	0.73	4.016	0.616	1.14	2.649	0.942	63.531	34.039	75.3	70.677	25.775	381	45.051	17.175	3.12448
baseline	DOX+NRG1	21.9	0.758	3.903	0.645	1.14	2.578	0.956	63.499	33.938	75.716	66.027	24.101	317	42.544	13.486	3.45735
baseline	DOX+NRG1	22.6	0.68	4.101	0.694	0.985	3.145	0.985	47.13	23.316	80.171	74.276	39.27	355	36.55	12.978	3.54739
baseline	DOX+NRG1	20.8	0.68	4.03	0.68	1.07	2.84	1.02	57.049	29.525	76.79	71.27	30.611	302	41.102	12.432	3.69183
baseline	DOX+NRG1	22	0.673	3.867	0.574	0.942	2.883	0.765	50.861	25.458	63.948	64.609	31.748	349	34.558	12.056	2.90673
baseline	DOX+NRG1	22.7	0.645	3.96	0.503	0.928	2.777	0.836	57.636	29.875	59.916	68.331	28.948	302	40.732	12.321	2.64
baseline	DOX+NRG1	20.8	0.701	3.818	0.687	1.091	2.543	1.034	62.831	33.395	71.995	62.652	23.287	400	39.261	15.72	3.46
baseline	DOX+NRG1	22.1	0.765	3.974	0.673	1.041	2.904	1.055	53.093	26.916	80.65	68.914	32.326	417	36.833	15.371	3.65
baseline	DOX+NRG1	23.8	0.779	4.172	0.574	1.14	3.032	0.836	53.575	27.334	80.899	77.349	35.91	435	42.592	18.51	3.4
baseline	DOX+NRG1	23.4	0.701	4.03	0.524	0.999	3.095	0.758	46.991	23.199	67.152	71.27	37.779	331	35.56	11.775	2.87
Time	Treatmnet	BW	LVAWd(mm)	LVIDd(mm)	LVPWd(mm)	LVAWs(mm)	LVIDs(mm)	LVPWs(mm)	EF%	FS%	LV mass (mg)	LV Volume d (ul)	LV Volume s (ul)	HR (BPM)	SV (ul)	CO(ml/min)	LVMass/BW
20 days	Saline	25.3	0.845	3.913	0.681	1.254	2.833	0.885	54.209	27.595	85.042	66.44	30.424	387	37.286	14.414	3.36134
20 days	Saline	26.3	0.885	3.917	0.652	1.31	2.543	0.999	65.034	35.081	86.05	66.599	23.287	363	45.078	16.348	3.27186
20 days	Saline	24	0.829	3.819	0.731	1.211	2.608	1.162	60.441	31.702	84.176	62.684	24.798	363	40.75	14.775	3.50733
20 days	Saline	25.5	0.894	4.022	0.642	1.178	2.633	1.097	64.215	34.545	89.793	70.912	25.376	417	46.787	19.513	3.52129
20 days	Saline	23.2	0.857	3.698	0.715	1.289	2.281	1.112	69.424	38.314	80.713	58.032	17.744	361	41.071	14.811	3.47901
20 days	Saline	26.2	0.701	4.122	0.503	1.041	2.996	0.843	53.594	27.32	68.296	75.191	34.893	376	41.914	15.758	2.60672
20 days	Saline	22.9	0.68	4.038	0.63	1.055	2.932	0.907	53.745	27.368	73.402	71.568	33.104	370	40.088	14.85	3.20533
20 days	Saline	21.6	0.645	4.045	0.645	0.992	2.918	0.9	54.48	27.846	72.089	71.866	32.714	275	38.999	10.736	3.33745
20 days	Saline	23.6	0.708	4.03	0.673	1.013	3.067	0.9	48.167	23.902	78.356	71.27	36.942	353	34.551	12.198	3.32017
20 days	DOX	22.6	0.8	3.995	0.659	1.112	2.727	1.148	60.325	31.738	82.968	69.792	27.69	311	41.921	13.04	3.67115
20 days	DOX	23.1	0.829	4.023	0.701	1.169	2.748	1.063	60.231	31.69	89.409	70.973	28.225	391	43.025	16.835	3.87052
20 days	DOX	23.8	0.637	3.889	0.581	1.133	2.621	0.992	61.658	32.605	62.672	65.458	25.098	344	41.028	14.112	2.63328
20 days	DOX	22.9	0.793	3.988	0.673	1.02	3.039	0.992	48.036	23.801	83.253	69.499	36.115	437	35.959	15.701	3.6355
20 days	DOX	20.5	0.623	4.25	0.503	0.914	3.301	0.744	45.35	22.333	66.238	80.806	44.16	292	36.14	10.536	3.23112
20 days	DOX	24.1	0.687	4.243	0.574	0.963	3.301	0.8	45.135	22.204	76.097	80.488	44.16	374	38.652	14.465	3.15755
20 days	DOX	22.3	0.574	4.215	0.489	0.893	3.11	0.843	51.78	26.218	60.73	79.224	38.202	312	40.623	12.693	2.72332
20 days	DOX	21.6	0.659	3.867	0.567	0.978	2.848	0.885	52.33	26.374	62.549	64.609	30.799	365	35.835	13.093	2.89579
20 days	DOX	22.9	0.779	4.023	0.737	1.14	2.925	0.97	53.633	27.289	88.307	70.973	32.908	355	40.483	14.377	3.8562
20 days	DOX+NRG1	23.2	0.645	4.059	0.758	1.126	2.578	1.176	66.741	36.475	80.889	72.465	24.101	267	49.766	13.272	3.48659
20 days	DOX+NRG1	21.2	0.652	3.927	0.604	0.991	2.658	0.973	61.202	32.308	66.323	67.005	25.997	357	43.357	15.485	3.12844
20 days	DOX+NRG1	23.6	0.829	3.783	0.68	1.303	2.415	1.027	66.567	36.142	79.205	61.273	20.485	441	42.975	18.967	3.35614
20 days	DOX+NRG1	20.8	0.737	3.782	0.677	1.22	2.362	1.112	68.368	37.54	72.59	61.257	19.377	316	43.234	13.644	3.4899
20 days	DOX+NRG1	22.4	0.765	3.747	0.652	1.176	2.486	1.055	63.251	33.648	71.668	59.911	22.017	378	37.832	14.308	3.19946
20 days	DOX+NRG1	21.7	0.616	3.91	0.694	0.815	2.918	0.914	50.668	25.362	69.493	66.313	32.714	256	35.091	8.984	3.20244
20 days	DOX+NRG1	21.9	0.695	3.77	0.526	0.961	2.628	0.864	58.429	30.288	59.558	60.791	25.271	315	35.93	11.326	2.71954
20 days	DOX+NRG1	22.4	0.659	4.144	0.666	0.999	2.848	1.041	59.535	31.282	77.81	76.112	30.799	296	47.167	13.973	3.47366
20 days	DOX+NRG1	23.9	0.822	4.059	0.517	1.148	2.897	0.8	55.658	28.621	76.139	72.465	32.132	336	41.043	13.798	3.18573
20 days	DOX+NRG1	23.2	0.694	4.052	0.623	1.07	2.727	1.027	61.63	32.692	74.359	72.165	27.69	378	46.659	17.654	3.20513
