# Supplementary material for: Neuregulin-1β Mitigates Doxorubicin-Induced Cardiotoxicity via Serping1 in Cardiac Fibroblasts
Source: Int J Mol Sci. 2026 May 21;27(10):4616. doi: 10.3390/ijms27104616 (PMC13207643; doi:10.3390/ijms27104616)
Supplement: Supplementary file 1 [file ijms-27-04616-s001.zip › Supplementary table S2.xlsx]

## Sheet: DOX vs Ctrl_Upregulated
ProteinName	DOX	DOX	DOX	DOX	DOX	DOX+NRG	DOX+NRG	DOX+NRG	DOX+NRG	DOX+NRG
Hp	16.1289	16.5102	15.947	16.366	16.4199	15.3532	16.7487	15.9565	16.479	16.1063
Orm1	14.2643	14.7223	13.7693	14.4069	14.1781	13.8109	14.7885	14.0628	14.3774	14.0162
Myh7	19.2055	19.5103	19.6242	20.0205	19.8293	19.8932	19.9324	19.787	19.9496	20.1636
Itih3	13.7975	14.2725	14.0607	14.1959	14.0883	13.9102	14.3274	14.2625	14.2452	14.2989
Myh4	18.4437	18.5993	18.9048	19.0679	18.7973	18.9451	18.9407	18.9557	18.8706	19.2746
Itih4	16.0619	16.4032	16.0297	16.3872	16.3196	15.7865	16.2271	15.9931	16.0898	16.2138
Hpx	18.0437	18.5085	18.3055	18.4491	18.1297	17.9482	18.5409	18.2587	18.2177	18.3497
S100a9	12.313	12.1581	12.2305	12.6692	12.5998	12.1845	12.5852	11.252	13.1133	11.5975
Apcs	15.5493	15.5643	15.7225	15.7508	15.7108	15.4067	15.4322	15.8548	15.5536	16.098
Proc	12.4093	12.6648	12.7816	12.5525	12.7797	12.3784	12.8281	12.7176	12.5003	12.7406
C9	12.6507	12.9531	13.0677	12.761	12.428	12.6465	12.9434	12.8542	12.6692	13.0339
Mt2	11.1114	10.8445	10.5247	9.99394	11.7509	10.6378	12.6112	11.3623	12.1753	11.6378
C5	13.714	14.0807	14.0416	14.1157	13.8013	13.8116	13.9682	13.8325	13.8338	14.0935
Ltf	11.4577	11.2161	12.1213	12.3142	11.9198	11.2623	11.5205	11.6242	12.5108	11.8126
C8b	13.1417	13.4252	13.3338	13.4074	13.1163	13.165	13.4642	13.4273	13.1378	13.583
C8a	11.6825	12.1606	12.064	11.9416	11.7105	11.942	12.0597	12.1546	12.0115	12.5405
Commd3	12.677	12.6838	12.2453	13.1938	12.2453	12.2453	11.4675	13.1245	12.2453	12.5192
C3	18.2482	18.4722	18.352	18.5116	18.2843	17.9176	18.3287	18.3653	18.1722	18.2981
Lbp	11.9917	12.3737	12.1304	12.3201	11.9154	11.6739	12.1624	12.1945	12.2035	12.0145
C8g	12.6334	12.8713	12.9636	12.9157	12.6231	12.5987	12.9467	12.9151	12.4359	13.1016
Rnase4	12.8716	13.2288	13.3274	13.1292	13.0465	13.3198	13.2545	13.082	13.3164	13.0283
Aox2	12.2838	12.8745	12.5743	12.5948	12.7705	12.4019	12.3418	12.4989	11.0635	12.4031
Ambp	13.3444	13.7424	13.5393	13.4355	13.3787	13.2027	13.7362	13.442	13.5856	13.555
Serpina3n	14.6675	14.6694	14.5735	14.8323	14.862	14.393	15.0437	14.5904	14.7334	14.7947
Cp	15.6486	16.0054	15.8589	16.0003	15.6556	15.6724	15.9181	15.8441	15.7689	16.1275
Hydin	13.6719	13.9175	13.9997	13.8707	13.5507	13.2483	13.662	13.3749	13.3367	13.3314
Fth1	14.4429	14.493	14.5434	14.8447	15.3559	14.6694	15.4229	15.1087	15.0018	14.6665
C4b	13.8932	14.1558	13.9611	14.0741	13.6679	13.5261	13.9308	13.8691	13.7359	13.6354
Vtn	13.9457	14.4659	14.2805	14.3089	14.2494	14.0323	14.2481	14.1704	14.3067	14.3833
Kng1	15.5277	15.9233	15.7685	15.8934	15.5543	15.3038	15.9468	15.7437	15.7884	15.8114
Serpina10	13.0929	13.259	13.1359	13.1913	13.0381	12.7458	13.0475	12.9171	12.8982	13.2282
F9	12.7269	12.7876	12.374	12.7382	12.6079	12.2838	12.6765	12.9756	12.5332	12.7617
Cfh	14.5234	14.9554	14.799	14.7403	14.6701	14.3836	14.8957	14.7654	14.5284	14.6856
Phlda3	11.6416	11.6689	12.119	11.8778	11.6362	11.6828	11.5229	11.6703	11.7967	11.7024
Krr1	12.1464	11.668	11.8618	12.4796	11.8309	12.7614	11.8337	11.8089	12.312	12.4859
Bnip3	12.4816	12.3244	12.1393	12.5012	13.512	12.0729	12.8436	12.2955	12.5101	12.1964
Saa4	11.0047	11.7134	10.9311	10.9221	10.9902	11.054	11.9581	10.8891	11.6414	11.059
Fetub	13.4076	13.9068	13.7977	13.8281	13.605	13.5685	13.9484	13.6204	13.618	13.8713
Ftl1	13.9533	14.0882	13.8349	14.5576	15.0464	14.3637	15.3952	14.2699	14.7301	14.0946
Apob	13.4099	13.5273	13.3603	13.6799	13.4344	13.1196	13.3507	13.4607	13.3694	13.2717
Fmo2	12.9674	13.0236	13.0837	13.0407	13.3852	13.1536	13.2171	13.1371	13.032	13.2099
Fkbp5	12.2482	11.8023	12.2136	11.8488	12.3348	12.0611	12.2317	12.1119	12.2977	12.4973
Ppm1e	11.2745	11.2298	11.6213	11.4778	11.0916	11.6525	11.6264	11.1231	11.4611	11.4365
Ptgds	13.4766	13.0309	13.4928	13.4686	13.9227	13.4404	13.9367	14.0192	13.6494	13.5612
Iigp1	13.4912	13.6143	13.6751	13.547	13.6971	13.656	14.1184	13.522	13.4405	13.0968
Map6	11.3052	10.8951	10.7382	11.1057	11.1715	11.1575	11.043	11.1201	11.5408	10.8919
Aox1	12.2401	12.3918	12.213	12.4054	12.5908	12.3671	12.2517	12.39	12.327	12.5012
Ifi205a	12.2171	12.2645	12.2262	11.7619	11.9953	12.5494	12.2131	12.2159	12.4634	12.1768
H2ac20	12.9131	12.7801	13.1332	12.5633	12.7311	12.5786	12.3948	12.2373	12.524	12.1576
Mgst1	14.5829	14.1074	14.2596	14.1724	14.9521	14.3915	14.6181	14.8607	14.3238	14.3732
Ephx1	14.5628	14.6191	14.6613	14.5908	14.5413	14.5845	14.5513	14.6157	14.2886	14.5468
Mt1	12.0442	12.2012	12.42	11.898	12.7113	12.0383	13.714	12.5053	13.2264	12.735
Myh8	15.3478	15.4088	15.1563	15.4279	15.6897	15.585	15.3726	15.4392	15.1274	15.4874
Mfap2	13.6828	13.9358	13.0319	13.9367	13.366	13.4041	13.3157	12.7836	12.2178	13.8956
Apoe	15.105	15.1388	14.9694	15.378	14.9832	14.6972	15.0802	15.1104	14.9506	14.6772
Cat	15.6948	15.8906	15.7885	15.6977	16.0116	15.7227	16.0613	15.9263	15.8652	15.7794
Spon1	12.9066	12.8027	12.6853	12.763	12.9568	12.7389	12.9683	12.9345	12.7484	12.6634
Gap43	11.0616	11.1461	10.8258	10.809	11.1565	10.73	10.9298	11.11	11.3175	11.1754
Fn1	16.1539	16.5233	15.9002	16.3966	15.9088	15.7134	16.0794	15.9517	15.8416	16.1858
Cfi	13.1662	13.5589	13.433	13.5668	13.3959	13.2047	13.7427	13.3165	13.1687	13.4044
Tgtp2	12.6389	13.1472	12.9238	12.8495	12.4478	13.0251	13.3065	12.4354	12.2743	12.2249
Ccn2	11.0336	11.7069	11.5109	11.6602	12.3083	12.1993	12.5153	12.1243	10.7953	12.2777
Dpep1	12.3638	12.555	12.5935	12.5972	13.0987	12.8513	13.6986	12.8171	13.2994	13.2118
Lipe	12.6099	12.673	12.745	12.4836	13.0201	12.6785	12.8066	12.8663	12.8505	12.7
Serpina3m	15.024	15.099	14.9894	15.0105	15.0215	14.7506	15.2943	15.0871	14.8139	15.1647
Serpina1d	13.4781	13.529	13.7936	14.2596	13.6168	13.5516	14.3762	12.9869	12.0288	13.7263
Cpb2	13.2557	13.2954	13.172	13.3105	13.0008	12.9869	13.1473	13.1911	13.0079	13.1919
Inmt	12.7916	13.1715	13.1971	13.0629	13.6825	13.0507	13.1396	12.7999	13.5618	13.9448
Pros1	11.2612	11.9308	11.6668	11.4489	11.3421	11.4455	11.3784	10.2673	10.6443	11.3656
Phyhd1	12.0508	12.3697	12.162	12.6096	12.7091	11.9328	12.9026	12.1255	12.257	12.1758
Lpl	15.0862	15.0309	15.1119	15.0826	15.0213	15.0614	15.0657	15.1856	15.1633	15.1184
Qsox1	12.9914	13.2176	13.0059	13.1168	12.9471	12.374	12.9951	12.942	12.7742	12.904
Col6a5	10.7037	10.6746	10.4548	10.2231	10.5438	10.1631	10.616	9.96089	10.3386	9.36296
Steep1	10.925	11.3329	11.6247	11.8273	11.2689	9.60666	11.3581	11.34	11.0604	11.4142
Tapbp	12.4674	12.5509	12.5605	12.4199	12.3907	12.6408	12.5383	12.2991	11.9915	12.0829
Ahsg	13.3114	13.1495	13.1577	13.324	13.1303	12.746	13.7118	12.3315	12.6944	12.8838
Cfb	14.3828	14.7211	14.6767	14.6179	14.4053	14.3688	14.5366	14.4266	14.4177	14.4985
Phyh	12.3197	12.2763	12.363	12.2062	12.167	12.2414	12.768	11.9227	12.3615	11.5933
Sult1a1	12.1944	12.5207	12.2246	12.4362	13.2181	12.2142	12.7727	12.7549	12.8482	12.7395
Serpina3k	17.7454	17.8218	17.9477	17.8417	17.9592	17.6539	17.9224	17.8975	17.6267	17.9062
Slc43a3	12.9296	12.6773	12.8698	12.8206	12.7533	12.974	12.8702	12.9572	12.3867	12.8079
Acox1	15.7387	15.8873	15.9063	15.7545	15.9558	15.8725	15.9862	16.037	15.9727	16.0124
C4bpa	12.7334	12.9961	12.8662	12.9315	12.605	12.7594	12.835	12.8645	12.6668	13.0717
Sp110	11.426	11.1838	11.448	11.3684	10.819	11.1487	11.5523	11.2077	10.9566	10.7473
H2-L	13.5661	13.5808	13.6308	13.687	13.6283	13.8977	13.9241	13.4194	13.7479	13.4726
Bst2	13.9827	14.2642	14.0131	14.3066	13.8137	14.0542	14.4254	14.0046	14.155	14.0849
Ifitm3	14.7427	14.9489	14.805	14.8448	14.8843	14.8091	14.6615	14.6566	14.5331	14.6665
Serpind1	13.2932	13.5537	13.5471	13.6062	13.3896	13.241	13.2842	13.4425	13.2998	13.6082
Lonp2	13.1591	13.2484	13.1965	12.9858	13.2274	13.2825	13.2077	13.2905	13.1115	13.2054
Cyfip2	10.5414	10.7035	11.0061	10.8219	10.4446	9.76704	9.90721	10.166	10.166	10.166
C1sa	11.2243	11.4825	11.779	11.4462	11.2342	10.5838	11.133	11.6153	11.285	11.1382
Flt1	11.2293	11.0172	11.3538	11.4506	11.2157	10.8928	11.1948	11.3328	11.2316	11.5572
Tmem38b	12.1005	12.005	11.6895	11.9571	12.1285	11.7379	12.1308	11.8646	11.4584	11.9192
Efnb1	12.2703	12.363	12.2304	12.409	12.5111	12.4006	12.3091	12.5411	12.4	12.4704
Map3k8	13.0336	12.912	12.952	12.7021	13.3527	13.021	12.7505	13.1582	12.5595	13.3242
Fam120b	11.4045	11.7041	11.056	11.0631	11.1808	11.2795	10.5824	11.0455	11.1154	10.9574
Col18a1	13.8385	13.7987	13.7531	13.7422	13.6406	13.7913	13.7622	13.6508	13.451	13.618
Slc6a2	11.9324	11.9696	11.6832	11.8985	12.4505	11.7877	11.7823	12.0627	12.0068	11.8156
Saraf	12.8006	12.399	12.5471	12.6533	13.1642	12.3528	13.0288	12.8173	12.2072	12.5732
Brd2	10.2315	10.0462	10.1592	10.7197	10.2909	10.4373	10.3535	10.161	9.7733	10.3414
Hrg	14.7673	14.9848	15.0973	15.0283	14.885	14.8058	15.1182	15.1574	15.0177	15.2459
Fbln5	13.8627	13.7232	13.2762	13.5832	13.331	13.3768	13.231	13.3461	13.031	13.9674
Smim5	14.9491	14.6906	14.6547	15.1959	15.0247	15.1125	14.7896	14.9334	15.5409	15.0566
Scp2	13.4533	13.6158	13.4745	13.4673	13.7644	13.5485	14.1763	13.7039	13.8054	13.5668
Isg20l2	10.3977	10.3223	10.6399	10.2383	10.4633	10.1343	10.1009	10.2732	10.2	9.74591
C1qtnf9	12.9774	12.9375	13.0287	13.0821	13.3751	13.0455	12.7851	13.2069	13.1375	13.168
Pam	12.5379	12.6669	12.8546	12.7353	12.6807	12.9028	12.8026	12.9107	12.5988	12.8347
Sfrp1	12.8809	12.8855	12.7457	12.784	12.9455	12.7661	13.0049	12.9609	12.3377	13.1329
Fas	12.2096	11.9835	12.2806	12.3752	12.5457	12.4321	12.4945	12.1636	12.7856	12.5914
Azgp1	12.7405	13.0719	12.9732	13.1103	13.201	12.8227	13.523	13.0362	13.1879	13.0424
Ctnnal1	11.1353	11.0179	10.978	11.2789	11.0475	10.7926	11.0679	10.4586	10.6467	10.9608
Apoa1	13.6664	14.226	13.8171	14.1687	13.9807	13.8603	15.0601	14.0554	14.228	14.5941
Mnda	11.6117	11.7955	11.44	11.7591	11.8212	12.2968	11.8962	11.4791	11.9695	11.4665
Adcy4	10.3314	10.2605	10.6362	10.5713	10.7381	10.2616	10.5939	10.2075	10.5353	10.5921
Mbl2	13.2	13.4443	13.5923	13.6119	13.0183	13.2089	12.6363	13.2187	12.682	12.9793
Slc22a3	11.6815	12.0226	11.871	11.7173	11.6906	12.0426	11.9271	11.7173	11.7173	11.7173
Pex12	13.0293	13.12	13.2834	13.4368	13.4937	13.4661	13.162	13.4532	13.5596	13.4033
Acbd5	12.3797	12.1755	12.2999	12.1955	12.2434	12.3262	12.3216	12.3652	12.5299	12.2198
Serping1	14.1565	14.3461	14.1265	14.4408	14.274	13.6435	14.1889	13.9648	14.0443	14.0716
Itih1	13.1856	13.2679	13.2891	13.2494	13.1134	13.1568	13.1705	13.2014	13.1058	13.2725
Tinagl1	14.2862	14.4271	14.2219	14.2198	14.321	14.2476	14.4834	14.2535	14.2595	14.329
Xdh	14.7693	14.8817	14.8267	14.6734	14.9812	14.9312	14.8998	14.8703	14.8566	14.9407
Lgmn	13.0474	13.1972	13.207	13.472	13.6271	13.7037	13.7526	13.6817	13.5544	13.5692
Dcn	15.6728	15.9497	15.6781	15.7774	15.9716	15.9524	15.9291	15.6745	15.8304	15.9095
S1pr1	12.9791	12.8364	13.1789	13.2044	13.4027	13.3989	12.9561	13.26	12.7456	13.3649
Acad11	14.9539	15.0556	15.1436	14.8821	15.0739	15.0381	15.0955	15.1423	14.9307	15.1157
Slco3a1	13.3807	13.2241	13.4901	13.3313	13.5135	13.3927	13.1932	13.4307	13.3861	13.3518
Tdrkh	13.8304	13.6378	13.3387	13.6511	13.6088	13.5331	13.5549	13.5545	13.1606	13.4353
Dpt	13.6675	13.7107	13.4	13.7888	14.1018	13.8101	14.1408	13.6413	13.7877	13.795
Rbp4	13.3525	13.6479	13.8104	13.5471	13.8342	13.8834	13.4864	13.6965	13.3988	13.7312
Ppip5k2	13.8441	13.986	13.9581	13.8214	14.0097	13.9352	13.9618	14.1029	13.9389	14.0744
Gnpat	14.074	14.0807	14.2274	14.011	14.142	14.153	14.1705	14.225	13.9603	14.2394
Ifi204	12.5764	12.5262	12.5948	12.559	12.4736	12.6809	12.5733	12.5229	12.1305	12.4649
Corin	11.6172	11.6222	11.6534	11.6303	12.03	11.996	11.8461	11.8942	11.9283	11.9811
Cd82	13.2583	13.0726	13.2982	13.1175	13.2866	13.1958	12.8206	12.9503	13.2258	13.0776
Fip1l1	10.044	10.1579	9.89965	10.4942	10.0368	10.4941	10.7525	10.2307	10.035	10.7945
Gaa	12.61	12.6413	12.734	12.5882	12.4952	12.5441	12.5679	12.6372	12.224	12.4449
Ca4	14.6409	14.6423	14.7184	14.6592	14.9877	14.712	14.6848	14.9456	14.9564	15.0173
H2-D1	14.6059	14.7684	14.8222	14.5939	14.5607	14.762	14.8555	14.5658	14.4853	14.2932
H2-K1	13.7196	13.8419	13.9117	13.7159	13.6584	13.8176	13.9018	13.4752	13.4874	13.1287
Syn1	11.4574	11.3353	11.3351	11.359	11.6274	11.1622	11.2247	11.4495	11.4089	11.0374
F2	14.2795	14.4936	14.4475	14.4209	14.1575	14.0962	14.2299	14.321	14.2088	14.4011
Plin4	15.792	15.8828	15.9403	15.8889	15.8368	15.9759	15.9302	15.879	15.8506	15.9557
Serpina1a	16.8749	17.0257	16.8261	17.2241	17.2098	16.7428	17.4101	16.5862	17.0818	17.1886
Sp100	13.4773	13.4879	13.3469	13.3225	13.1464	13.331	13.3296	13.3322	13.0381	13.2921
Cd300lg	14.2715	14.1728	14.2183	14.5304	14.749	14.6502	14.7043	14.745	14.7299	14.8114
Pkp4	12.5416	12.5209	12.6316	12.4812	12.6018	12.5082	12.6469	12.5578	12.4671	12.6085
C1qa	11.8413	11.9576	11.3963	11.7198	11.4731	11.419	11.4395	11.7867	11.6543	11.0692
Tap2	12.5619	12.5196	12.5724	12.4217	12.2872	12.5333	12.4206	12.054	12.0481	12.192
Ly6c1	15.0328	15.1707	14.7811	15.0764	15.1981	14.8896	15.5524	15.2632	15.0948	15.4517
Ntn1	12.0321	12.2305	12.3642	12.292	12.3161	12.2318	12.2913	12.4238	12.3479	12.5764
Aqp1	16.7337	16.6586	16.8048	16.7074	16.8833	16.6566	16.6938	16.8824	16.976	16.8399
Tgoln1	12.4024	12.7558	12.3059	12.5767	12.7251	12.49	12.7635	12.55	12.6331	12.5713
Parp14	11.1963	11.4276	11.275	11.5218	11.2556	11.6189	11.6227	11.3169	11.3925	10.581
Fbln1	13.288	13.3699	13.3162	13.3958	13.3369	13.3775	13.375	13.2039	13.3164	13.3296
Apoh	13.9294	14.2817	14.1937	14.0991	14.0308	13.8698	14.2822	14.1519	14.0314	14.2533
Tmem19	13.5843	13.6883	13.8917	13.7894	13.7687	13.8453	13.4671	13.2015	13.6297	13.5556
Celf6	15.2689	15.3594	15.6884	15.5646	15.484	15.2696	15.7133	15.3896	11.3679	15.6051
H2bu1	14.3184	13.985	14.1163	14.261	14.2687	14.6446	13.8365	14.2948	14.3594	14.3991
Ass1	12.5735	12.5333	12.3101	12.3283	12.2333	12.4387	11.9762	12.0957	12.1969	12.4306
Adh1	14.3203	14.318	14.2604	14.0223	14.3072	14.1695	13.9625	14.4704	14.2255	14.0356
H2ax	15.4809	15.3651	15.4245	15.4562	15.5515	15.5871	15.2698	15.4784	15.2821	15.4232
Cd47	15.2988	15.257	15.4686	15.283	15.3587	15.1965	15.2195	15.1992	14.9748	15.3269
Gsta3	14.337	14.581	14.3496	14.3839	14.5125	14.2748	14.6265	14.4636	14.6189	14.2582
Dag1	14.2858	14.4629	14.401	14.5965	14.5833	14.7361	14.654	14.6069	14.6701	14.7299
Znf22	12.9457	12.699	12.8836	12.8363	12.7846	12.8877	12.5181	12.735	12.7697	13.0718
Adss1	16.7288	16.8452	16.8376	16.7852	16.811	16.7054	16.6812	16.8315	16.5852	16.7548
Gde1	12.7804	12.2296	12.5995	12.7032	12.9061	12.4233	12.0895	12.2291	12.9438	12.6418
Pex11b	14.2739	14.1814	14.4053	14.2628	14.3515	14.195	14.2715	14.3537	14.1942	14.2953
Slc27a1	14.1696	14.2412	14.256	14.1193	14.6706	14.2312	14.3347	14.4321	14.504	14.457
Rhob	13.226	13.1903	13.329	13.2483	13.4654	13.2087	13.4496	13.4999	13.4069	13.3631
Pnpla2	11.4622	11.6619	11.7597	11.4068	11.6299	12.0729	11.807	11.543	11.9635	11.1077
Nampt	16.0224	16.0639	16.0467	16.0836	16.1249	16.0325	16.0089	15.9591	16.023	15.9778
Trdn	14.98	14.8325	15.0588	14.9521	15.0285	14.9515	14.6059	14.6828	14.6413	14.849
Itm2b	13.4152	13.6205	13.7515	13.6608	13.9364	13.8165	13.8253	13.8258	13.8791	13.8475
Glul	14.9951	15.2136	15.1465	14.94	15.1108	14.8449	15.121	14.9565	14.9417	15.071
Ogn	14.6958	15.0788	14.7843	14.9552	15.0222	15.0538	15.0562	14.8375	14.954	14.9738
Nudt7	13.7046	13.7469	13.9329	13.6993	13.9663	13.7156	13.9404	13.9686	13.9255	13.8256
Gc	13.4618	13.8046	13.4515	13.6258	13.4948	13.0516	13.9795	12.8991	13.5753	13.3836
Cd36	16.2493	16.1508	16.2817	16.2569	16.6078	16.3317	16.2818	16.4343	16.6017	16.5391
Impact	12.9252	12.8492	12.827	12.8611	12.9562	12.77	12.7217	12.6638	12.6513	12.6639
Pex16	12.5785	12.716	12.7368	12.6216	12.6494	12.7407	12.5134	12.7239	12.6072	12.758
Fabp3	19.5952	19.7194	19.6358	19.5069	19.8433	19.6895	19.7976	19.5173	19.7766	19.6229
Col6a6	15.1918	15.3442	14.9603	15.2251	15.0863	15.1992	14.9731	15.0353	14.9623	15.0284

## Sheet: DOX vs Ctrl_Downregulated
ProteinName	Ctrl	Ctrl	Ctrl	Ctrl	Ctrl	DOX	DOX	DOX	DOX	DOX
Rab31	12.5444	12.3961	12.581	12.3585	12.3576	12.0536	12.0655	12.2976	12.4136	12.0907
Nfkb1	11.9131	11.8229	11.6738	11.8091	11.8382	11.5993	11.6457	11.5004	11.3791	11.6119
Aqr	10.8251	10.8246	10.7241	10.8083	11.0258	10.4292	10.647	10.6388	10.6809	10.4895
Dnajc7	13.0248	13.0235	12.8844	12.9644	12.9861	12.8996	12.8819	12.6642	12.6136	12.4979
Ppic	13.0753	12.8457	13.1181	12.9424	13.1906	12.6672	12.7119	12.6033	12.9386	12.9186
Tars3	13.6172	13.5185	13.4995	13.6308	13.6096	13.4051	13.3619	13.4118	13.2602	13.1037
Wdr77	12.4085	12.3257	12.0508	12.1957	12.0407	11.8011	11.9675	12.0603	11.8348	12.0205
Rab22a	12.7229	12.5718	12.5211	12.697	12.5332	12.2946	12.3619	12.3836	12.4674	12.1993
Klkb1	13.0381	12.9918	13.2779	12.8962	13.0021	12.6803	12.979	12.9053	12.8076	12.4914
Pofut1	12.529	12.6261	12.2603	12.6118	12.5258	12.2761	12.2482	12.2166	12.3677	12.1015
Cox14	15.3949	15.4901	15.2711	15.4015	15.6261	15.2785	15.1355	15.163	15.1991	15.0545
Pdcl	12.7731	12.6848	12.7505	12.9033	12.8221	12.4359	12.545	12.4645	12.5167	12.6156
Rpl19	14.0086	13.9964	13.9314	13.9866	14.1176	13.8959	13.7296	13.8407	13.7216	13.4946
Rxrg	13.1203	12.9203	12.5685	12.9318	12.828	12.4977	12.701	12.6707	12.7208	12.4195
Hsd17b7	13.3542	13.3218	13.1841	13.4522	13.2516	13.0842	13.0291	13.0401	13.026	13.0252
Coro7	11.8572	11.6987	11.8199	11.825	11.9101	11.4899	11.8654	11.5818	11.6179	11.1961
Eng	13.9528	14.0994	13.9373	14.1468	13.8748	13.775	13.7132	13.7894	13.7892	13.5842
Nisch	12.0684	12.0532	11.9399	12.2625	12.1884	11.6654	11.9161	11.8458	11.8108	11.913
Cdk11b	11.2097	11.4504	11.7109	11.2097	11.3792	10.8378	11.2097	11.2097	11.1267	11.2097
Scn5a	12.3673	12.3833	12.2318	12.2896	12.2467	12.0316	11.9882	12.1435	11.991	11.9937
Plcg1	12.7402	12.6078	12.7122	12.7588	12.6178	12.4533	12.4747	12.3703	12.4289	12.332
Trim7	12.3841	12.4371	12.2014	12.3976	12.0918	12.1682	11.9982	12.1159	11.8478	12.0035
Gsn	15.2764	15.2856	15.2627	15.0609	15.3718	14.8506	15.071	15.0487	15.0482	14.8537
Dnajb5	12.5534	12.437	12.4241	12.2733	12.3368	12.0535	12.1645	12.3109	12.1032	12.0042
Trio	11.7368	11.7201	11.6322	11.6255	11.5829	11.2095	11.3635	11.4763	11.4249	11.4304
Alg3	10.6234	10.6719	10.4904	10.5719	10.5938	10.4426	10.2065	10.5169	10.2905	10.1009
Ybx1	14.6225	14.5879	14.6142	14.4646	14.5848	14.5017	14.1606	14.3495	14.4083	14.0582
Grb14	13.1194	13.1307	12.83	13.162	12.9507	12.753	12.7303	12.6937	12.8091	12.8013
Ldaf1	12.8822	12.8468	12.742	12.9363	12.7613	12.4852	12.4838	12.4504	12.5039	12.8378
Qtrt2	12.0998	12.219	12.113	12.0219	12.1665	12.1498	11.8748	11.8076	11.9166	11.4635
Bccip	11.6817	11.5607	11.7042	11.8683	11.754	11.3718	11.2929	11.4121	11.6684	11.403
Ogt	12.3336	12.4558	12.0247	12.0768	12.1419	11.9965	12.0326	11.8356	11.8621	11.8846
Tnfaip8	12.9334	12.9396	12.8705	12.9811	13.0422	12.5436	12.6756	12.647	12.8331	12.6449
Phldb1	13.3653	13.4048	13.3391	13.3018	13.4395	13.1951	13.2407	12.9347	13.0611	12.9838
Ppp6r1	12.1607	12.3234	11.9525	12.0526	12.1372	11.6364	11.9647	11.7542	11.9272	11.9068
Clptm1	13.7715	13.8271	13.7193	13.7614	13.7767	13.5672	13.4897	13.5959	13.4452	13.3189
Rpsa	14.4319	14.1801	14.4584	14.2511	14.564	14.1214	14.0408	13.9765	14.0886	14.2188
Aimp2	13.1386	13.2395	13.1004	13.2258	13.2743	13.0465	12.9626	12.8384	12.8626	12.8286
Unc45b	15.5726	15.6001	15.5309	15.5969	15.5902	15.3061	15.3226	15.3994	15.2442	15.175
Tubb2a	16.0485	16.0981	16.2895	16.0048	16.177	15.9028	15.8338	15.6798	15.6555	16.1006
Rpl18	17.0174	16.9959	16.9101	17.0553	17.0891	16.8929	16.6772	16.9195	16.5889	16.5427
Lsp1	11.3321	11.0435	11.3395	11.2123	11.41	11.2347	11.1013	10.6688	10.9429	10.9383
Smpd1	12.5378	12.6438	12.3584	12.4476	12.4089	12.024	12.2189	12.1435	12.1393	12.4124
Trim63	12.1674	12.2587	12.1161	11.9838	12.1158	11.7329	11.9316	11.852	11.7667	11.8961
Mrpl53	13.1197	13.1394	13.1128	13.1012	13.3999	12.9509	12.774	13.0464	12.7288	12.9054
Pcbp4	12.3667	12.378	12.111	12.4736	12.3297	12.341	11.914	12.0363	12.1746	11.7207
Afm	13.1744	13.1321	13.1878	13.0598	13.0922	12.6466	13.0638	12.8481	13.0691	12.5309
Nsun2	12.6903	12.6567	12.4941	12.5702	12.6312	12.1133	12.3894	12.4264	12.2902	12.3206
Eif2b1	12.508	12.2844	12.3087	12.6046	12.4314	12.2474	12.0965	12.1284	12.0537	12.1083
Srgap1	12.7071	12.7553	12.6849	12.5782	12.8209	12.3802	12.0166	12.4849	12.7804	12.3794
Pcyox1l	10.8893	11.0923	10.8461	11.0914	10.897	10.7738	10.25	10.7295	10.6696	10.8867
Mtrex	11.0643	11.001	10.8324	10.6301	11.0085	10.5183	10.3503	10.5163	10.6719	10.9653
Vasp	13.4002	13.3785	13.445	13.2752	13.4306	13.1034	13.1305	13.1648	13.113	12.8911
Nck2	12.2631	12.4171	12.3635	12.3833	12.4429	12.0332	12.1574	12.1825	11.9558	12.0132
Xirp1	14.2537	14.5559	14.1881	13.7858	14.0014	13.8014	13.9252	13.8355	13.8678	13.811
Zbtb20	13.1289	13.0674	12.9051	13.2271	12.955	12.7335	12.652	12.8527	12.6741	12.8229
Atxn2	12.6336	12.6859	12.5809	12.5536	12.6655	12.3005	12.4489	12.4027	12.2686	12.1425
Cacybp	13.792	13.7993	13.6976	13.9136	13.8933	13.5071	13.4827	13.5255	13.5338	13.4843
Ehbp1l1	13.455	13.687	13.4122	13.3047	13.4086	13.1713	13.2884	13.2529	13.0763	12.9132
Fuca2	11.3106	11.1823	10.8819	11.0798	11.1207	10.9156	10.7755	10.9223	10.528	10.8613
Pip4p2	13.166	13.2479	13.1872	13.36	13.3221	13.1338	12.9211	12.9697	12.8838	12.7996
Fau	15.9239	15.9589	15.9284	15.8245	15.9318	15.8464	15.4949	15.6983	15.5884	15.3625
Ap1s1	13.1074	13.0132	12.9201	12.9655	13.3118	12.7345	12.8722	12.9494	12.3237	12.8568
Tuba4a	17.7607	17.8515	17.5536	17.5961	17.7076	17.3066	17.491	17.3326	17.344	17.4138
Dmxl1	11.507	11.439	11.4041	11.4461	11.3498	10.7594	10.9763	11.2423	11.3463	11.2358
Smtn	13.6166	13.5544	13.394	13.4156	13.6167	13.3065	13.2703	13.2706	13.2718	12.8759
Itfg1	11.1446	11.6917	11.2429	11.2592	11.4502	11.1178	11.1769	10.7923	10.9287	11.17
Rap1gap2	11.8451	11.7935	11.4918	11.7014	11.6159	11.6605	11.3343	11.3193	11.2571	11.2668
Alkbh7	12.5725	12.715	12.5206	12.0003	12.709	12.2256	12.1405	12.1134	12.291	12.132
Ngrn	11.8735	11.7274	12.1184	11.9956	12.2336	11.7557	11.6779	11.4493	11.6862	11.7641
Slc33a1	11.7003	11.4813	11.7455	11.9139	11.5642	11.5172	11.4281	11.3445	11.3994	11.0874
Ppp6r3	12.4755	12.395	12.3892	12.4046	12.3156	12.0871	12.1557	11.959	12.0888	12.0585
Arhgef15	12.44	12.4587	12.459	12.321	12.3316	12.0749	11.9796	12.2551	12.0969	11.9727
Cd93	12.3727	12.5759	12.6532	12.6245	12.5567	12.1224	12.2781	12.1896	12.2304	12.3158
Fscn1	13.9142	13.8225	13.9558	14.0017	13.9738	13.688	13.5753	13.6612	13.5921	13.5029
Lemd3	12.456	12.726	12.7715	12.908	12.5039	12.4966	12.5187	11.9119	12.3207	12.4536
Sec23b	12.3736	12.4137	12.4075	12.4175	12.3956	12.089	12.129	12.0515	12.1138	11.9554
Phka2	11.8955	12.1181	11.664	12.1926	11.7321	11.3607	11.4245	11.6895	11.8115	11.6371
Srp9	13.4799	13.4212	13.1703	13.5179	13.5751	13.0955	13.1965	12.9732	13.1535	13.0616
Afap1l1	12.6142	12.3941	12.4027	12.5692	12.5333	12.157	12.2773	12.2625	12.3027	11.8288
Papss1	12.5297	12.321	12.2092	12.4227	12.4402	12.1354	12.1566	11.9596	12.2258	11.7523
Ythdf2	11.6733	11.6042	11.639	11.525	11.8872	10.8713	11.3632	11.6489	11.3896	11.3603
Rragd	12.8192	12.7423	12.9636	12.8863	12.8924	12.8565	12.487	12.2062	12.5238	12.5331
Mrps16	14.4321	14.4305	14.23	14.2049	14.3271	13.7976	14.1556	14.1362	13.9827	13.8522
Myh9	16.5677	16.7533	16.6307	16.5594	17.1404	16.4968	16.3762	16.2692	16.4932	16.302
Map4k4	11.8328	11.8608	11.846	11.6762	11.7953	11.4478	11.7639	11.3691	11.452	11.2438
Pcna	13.4572	13.3222	13.3331	13.5287	13.4155	13.2085	13.0905	13.051	13.0515	12.9112
Myo18a	14.8867	14.9406	14.8136	14.8297	14.9667	14.6297	14.5709	14.5788	14.5833	14.3276
Rab7a	15.9075	15.9204	15.8077	15.956	15.9506	15.6033	15.5333	15.5713	15.6164	15.4614
Fads3	12.3265	12.3459	12.231	12.574	12.2166	12.0277	11.7614	12.287	11.712	12.1465
Cxadr	13.4101	13.4884	13.4787	13.4874	13.5705	13.0801	13.2367	13.1122	13.2618	12.9833
Ahsa2	12.5042	12.5734	12.4958	12.6991	12.7944	12.319	12.3458	12.2261	12.2728	12.1328
Tubal3	15.3131	15.5362	15.7417	15.3171	15.3907	15.277	15.1121	14.8017	15.25	15.0836
Heatr5a	10.6063	10.4038	10.5161	10.5492	10.3766	10.3086	10.6096	9.8506	10.0102	9.89413
Mrps18b	12.471	12.7103	12.4168	12.4454	12.6436	12.208	12.3675	12.0868	12.1897	12.0457
Hif1an	12.1673	12.1868	12.1767	12.2008	12.2913	12.0763	11.7588	11.7034	11.962	11.7294
Chchd2	16.4046	16.3778	16.2552	16.3243	16.3638	16.1085	15.9372	16.0466	16.2249	15.6117
Stx8	12.2614	12.1678	12.2669	12.1484	12.3452	11.9066	11.7625	11.8852	11.9018	11.9254
Trak1	12.3521	12.3883	12.1541	12.1002	12.2858	11.8262	11.9147	11.9289	11.9205	11.8809
Anks1a	13.164	13.2662	13.1401	13.4178	13.2558	12.955	13.0065	12.9444	12.7164	12.8098
Il16	12.5294	12.5053	12.4579	12.4897	12.3652	12.2061	12.1176	12.162	12.2136	11.8315
Dapk3	11.7802	12.0417	11.8249	11.8071	11.6007	11.5222	11.5568	11.2339	11.7007	11.2233
Fam114a2	12.6354	12.5831	12.508	12.4709	12.6321	11.9686	12.4824	12.1218	12.2516	12.1818
Mbnl2	13.858	14.1413	13.6041	13.739	13.8294	13.6901	13.5855	13.4286	13.2243	13.4201
Nfkb2	12.2027	12.4339	11.9698	12.0192	12.2394	11.7897	11.9465	11.8062	11.7029	11.7927
Dnajb1	11.2714	11.2672	11.2071	11.2825	11.6191	11.0797	10.6343	11.3244	10.8917	10.8897
Fasn	12.0546	12.2319	11.9351	12.0157	12.09	11.7663	11.7288	11.6933	11.6266	11.6795
Tuba3a	13.6694	13.9663	13.8926	14.0501	13.9209	13.5793	13.5426	13.5343	13.6511	13.3565
Fkbp4	15.3349	15.3745	15.1299	15.4095	15.4361	15.0607	14.9717	14.9988	14.9702	14.8465
Mtfr1l	12.8951	12.6951	12.8945	12.7425	12.9447	12.5885	12.5479	12.454	12.291	12.4467
Zzef1	11.2214	11.3861	11.0808	11.2306	11.2505	11.0988	10.7557	10.7084	10.7267	11.0289
Dnajc15	12.5319	12.6424	12.2796	12.8602	12.5457	12.026	12.3029	12.3395	12.2272	12.1061
Arap1	11.3791	11.3787	11.431	11.2249	11.2669	10.805	10.846	11.1166	11.1057	10.9443
Ddx39a	12.7194	12.6837	12.5932	12.6184	12.4733	12.2645	12.2779	12.3374	12.2898	12.0472
Gpt2	13.0374	13.1923	12.8457	13.1206	12.9887	12.7451	12.4799	12.7464	12.789	12.5513
Zc3h11a	10.2569	10.0991	10.1772	10.1699	10.6664	10.0257	9.74658	9.99811	9.88349	9.83667
Kpna2	12.3901	12.4203	12.2391	12.1726	12.1612	11.5643	11.85	11.8479	12.1795	12.0622
Tanc1	12.0236	11.7485	12.2578	11.6771	11.8746	11.377	11.8664	11.3703	11.6224	11.4638
Celf2	12.4199	12.5873	12.6843	12.3959	12.5141	12.0889	12.3873	12.2251	11.7639	12.2481
Rps12	13.9684	13.812	13.8043	13.4812	13.8387	13.3483	13.5371	13.4347	13.1882	13.508
Hspa13	12.0254	11.9767	12.0012	12.1749	12.0235	11.7834	11.4072	11.7515	11.5903	11.7669
Csf1r	12.1131	11.6543	12.2474	11.9622	12.3384	11.6411	11.5766	11.7519	11.7167	11.7247
Stab1	12.3487	12.0472	12.4296	12.5035	12.3221	12.0715	12.0821	11.7839	12.1057	11.7023
Unc45a	11.9692	11.7218	11.7728	11.5592	11.707	10.8702	11.4941	11.6804	11.496	11.2792
Srp19	13.0188	12.9469	12.6476	12.9828	12.8314	12.5912	12.5286	12.634	12.2594	12.4927
Fbxo21	12.7341	12.7029	12.8628	12.6196	12.7091	12.0163	12.0121	12.663	12.3264	12.6854
Slc35e1	11.5289	11.706	11.6794	11.8097	11.4435	11.2772	11.1364	11.5382	11.0381	11.249
Lmod3	12.5234	12.41	12.4164	12.465	12.6174	12.1102	12.0522	12.3168	12.2113	11.8085
Meak7	11.6688	11.98	11.4322	11.8473	11.7835	11.4596	11.4178	11.2641	11.184	11.4402
Selenoo	11.8371	11.8663	11.7973	11.9235	11.9618	11.5561	11.776	11.3239	11.128	11.6483
Acot11	12.5262	12.4934	12.1906	12.7819	12.3529	12.1794	12.107	12.2248	12.0259	11.8506
Gpr157	12.3946	12.0731	11.8259	12.1219	12.0374	11.6646	11.7772	11.6997	11.9185	11.4324
Trub2	11.1833	11.5633	11.1833	11.0887	11.4714	10.6463	10.7862	10.9845	11.1833	10.9269
Zw10	11.689	11.6673	11.8132	11.8119	11.4325	11.4606	11.3705	11.5247	11.1293	10.9599
Abhd1	13.965	14.0538	13.8928	14.0899	13.892	13.5769	13.4566	13.5804	13.4658	13.8401
Rab3a	15.2152	15.203	14.9863	15.2573	15.2671	14.8958	14.7809	14.7835	14.8	14.6777
Tuba8	15.3988	15.3017	15.3232	15.3182	15.3187	14.9029	15.0145	14.9387	14.9102	14.8979
Fam185a	12.2132	12.1653	11.7725	12.2336	12.0731	11.6639	11.8839	12.0188	11.4825	11.4099
Mpv17l2	12.3786	12.2006	12.4775	12.7077	12.6192	12.2526	12.1901	11.7312	12.294	11.8802
Zyx	11.0133	11.2451	11.0805	10.6786	11.5202	11.0159	10.8155	10.4884	10.6518	10.5153
Pcolce	12.5525	12.38	12.3632	12.348	12.2692	12.3469	12.1177	11.7039	11.5519	12.1325
Mrpl52	12.0544	11.717	11.7833	12.3534	11.9867	11.5102	11.5276	11.5133	11.8175	11.4502
Usp20	12.2794	12.2055	12.2434	12.3858	12.2052	12.3274	11.6721	11.8422	11.7691	11.6106
Bri3	13.4868	13.4487	13.3919	13.5055	13.4246	13.0649	13.2516	13.127	12.8223	12.8489
Plod1	13.3628	13.3204	13.2548	13.4525	13.4736	12.9968	12.9247	12.9881	12.8653	12.9236
HVM56	12.1599	12.8708	12.7477	12.2389	12.5991	12.1858	12.1608	11.9997	12.3065	11.7841
Iscu	11.6496	11.8478	12.2511	11.8144	11.9448	11.7279	11.6816	11.4476	11.5136	10.942
Cdk17	11.7303	11.7816	11.8164	11.816	11.8521	11.1892	11.6183	11.3606	11.115	11.5116
Dnmt1	11.1349	11.0696	11.1024	10.667	10.9155	10.0796	10.6698	10.3336	10.7918	10.7698
Tubb5	15.9746	15.8277	15.7148	15.8705	15.7398	15.3466	15.5131	15.2894	15.3213	15.3848
Klhl31	13.1818	13.12	13.0602	13.2078	13.2074	12.4929	12.7077	12.8418	12.6674	12.7761
Itpkc	11.5111	11.1969	10.9164	11.3305	10.935	10.8527	10.8533	10.7435	10.76	10.3838
Mrm3	11.1431	11.2475	10.7381	11.1299	11.2161	10.7782	10.6423	10.8187	10.7648	10.1645
Cnn2	11.944	12.4422	11.9666	11.8266	12.6287	12.0085	11.7019	11.4328	11.7233	11.6349
Plaat3	11.744	11.6061	11.5799	11.3922	11.5075	11.3389	11.2525	11.3603	11.0963	10.4683
Ptpn12	11.8406	12.1209	11.8974	11.8909	12.1208	11.2079	11.4376	11.8271	11.8517	11.227
Scn4b	13.5524	13.5343	13.2085	13.6701	13.5192	13.1628	12.773	12.9948	12.6827	13.5179
Anks1b	11.4078	11.3865	11.3526	11.869	11.3523	11.1436	10.8264	10.9724	10.8131	11.2316
Coro1a	12.723	12.9605	12.4587	12.912	13.5356	12.6616	12.4369	12.3998	12.3552	12.3188
Tex2	12.5775	11.9119	11.7063	12.1253	11.5592	11.3694	11.2756	11.6032	11.6297	11.5723
Fhl2	18.0256	18.2652	17.895	18.0661	18.0476	17.692	17.4252	17.6964	17.4581	17.5896
Yaf2	10.262	9.95264	10.0341	10.3028	10.6282	9.89381	9.7862	9.46375	9.7862	9.75558
Mtrf1	11.5359	11.2281	11.9666	11.8421	11.7634	11.2815	11.3211	10.836	11.2362	11.1598
Ppil1	12.3406	12.1883	12.0264	12.0447	12.4508	11.3435	11.9497	11.9303	11.9472	11.3734
Fto	10.4532	10.5822	11.1989	10.4137	10.5532	9.77328	10.1432	10.2006	10.2139	10.2911
Scyl1	11.1912	11.1277	11.5336	11.4454	11.0951	11.1283	11.0116	10.7304	10.711	10.2224
Serpinh1	16.123	16.0619	16.0561	16.2223	16.2613	15.7608	15.5632	15.642	15.6425	15.5237
Hsph1	13.8312	13.9801	14.0234	14.0527	13.9953	13.4623	13.4799	13.5024	13.4576	13.3752
Copz2	12.3741	12.3938	12.7481	11.9703	12.1325	12.0722	11.6403	11.1104	12.0572	12.0219
Lpcat1	10.434	10.3351	10.4394	10.5107	10.3031	9.44078	10.0142	10.0728	9.99382	9.75449
Slc38a3	13.6118	13.7739	13.475	13.8695	13.3635	13.1301	13.1538	13.3135	12.9804	12.7399
Lyrm2	11.9494	11.7574	11.3483	11.5258	11.8943	11.3311	10.7808	11.2663	10.7399	11.5769
Fblim1	12.8856	12.8736	12.7476	12.7505	12.79	12.2944	12.5363	12.088	12.3302	12.0135
Rpap1	10.9403	11.2476	11.3602	11.5779	11.1254	10.8492	10.6131	10.581	11.0126	10.3826
Trim16	11.3969	10.7947	11.1167	10.574	10.6528	10.5043	10.0584	10.0468	10.635	10.4715
Prdx4	12.2102	12.0054	12.4266	11.609	12.2054	11.6473	11.5096	11.3567	11.4065	11.6646
Fbxo7	11.2885	10.158	10.8406	10.6857	10.158	9.89614	10.2238	9.65817	10.3084	10.1032
Dusp12	11.4851	11.4692	10.9816	11.1431	11.2529	10.5182	11.0554	10.1945	10.7876	10.824
Esrrg	9.46141	9.15343	10.3171	9.70597	9.19211	9.11335	8.89377	9.11335	9.11335	8.63657
Slc29a2	13.3055	13.5223	12.675	13.88	13.0785	12.5918	12.6321	12.3994	12.7799	13.0858
Slc39a14	12.4583	12.6918	12.3735	12.8366	12.5145	11.9683	12.127	12.2718	11.4774	12.0511
Igfbp7	11.3953	11.2303	11.5156	11.3155	11.4531	10.84	10.8742	10.6371	11.049	10.5232
Noa1	11.3129	11.4842	11.2916	11.5178	11.2083	10.6023	10.7365	10.9548	11.0894	10.4278
Paf1	12.6289	12.427	12.7162	12.8167	13.0327	12.3933	12.0522	12.4249	11.8792	11.8241
Mrc2	12.0424	11.9232	12.0121	11.8193	11.8096	11.2729	11.2719	11.3707	11.2168	11.4034
Rps6ka6	14.3953	13.677	14.309	13.4372	14.0761	13.0365	13.4585	13.6366	13.5382	13.0775
Prkd2	11.5732	11.6693	10.9281	11.2393	11.2205	10.6253	10.5042	11.0122	10.5699	10.7438
Arhgap18	12.5766	12.5581	12.3414	12.6252	12.633	12.063	11.8027	11.8801	11.9522	11.8233
Smim11	11.9676	12.0336	11.5018	12.2241	11.9486	11.7928	10.9398	10.8869	11.2453	11.5887
Rrp1	10.6013	10.179	10.3268	10.0588	10.4676	10.3062	9.22208	9.83826	9.78117	9.24886
HVM51	10.349	11.1559	11.0747	10.6564	10.5744	9.98808	9.91271	10.6349	10.2237	9.73964
Plin2	13.5094	13.7205	12.9136	13.8981	13.2384	12.8644	12.8655	12.8185	12.8388	12.5118
Plxnd1	11.8129	11.8529	11.6251	11.6972	11.374	10.9279	11.133	11.0583	11.0565	10.735
Vav2	10.6544	9.50748	10.341	9.85381	9.81566	9.51445	9.4416	9.51445	8.73577	9.51445
Tmem88	11.8042	12.2128	12.2389	12.0164	11.6224	10.9443	11.1926	11.66	11.0502	11.5807
Rapgef3	11.0051	9.69347	10.2701	10.3075	10.5647	9.37268	9.29678	9.93275	9.83707	9.93071
Itga9	12.2451	11.6428	11.7756	11.8612	11.99	11.5351	10.9178	11.2799	11.3141	10.8702
Rfc1	8.92284	9.80343	9.99656	9.84453	9.6125	9.131	8.78477	8.31139	9.131	9.131
Mcm7	11.0112	11.0474	10.2914	10.3865	10.7717	10.2788	9.46288	9.42519	10.0329	10.6091
HVM36	14.191	14.0805	13.8743	14.2794	14.1801	13.4972	12.7028	14.0942	13.2574	13.3447
Gp5	12.6567	12.8646	12.3665	12.8802	13.7611	12.2986	12.1861	12.019	12.3206	11.9658
Gnb5	10.4813	10.5922	10.4082	10.5982	10.0558	9.21759	9.52281	9.67531	9.55747	10.2386
Umps	11.2201	11.5237	11.4963	11.8882	11.122	10.2089	10.6294	11.0043	10.8231	10.6412
Enpp6	9.88198	9.09709	9.88617	9.57829	9.88492	8.66539	8.85085	9.13745	9.32304	8.39316
Eral1	12.9587	12.6608	12.8074	13.2194	12.5141	12.5316	11.7362	12.5909	11.3413	11.9471
Ireb2	11.4181	11.5378	10.8152	11.9717	11.6979	10.97	10.7327	11.2043	10.2789	10.0946
Pxdn	13.1469	13.1449	12.9298	13.0282	13.0012	12.1871	12.5071	12.1268	11.9865	12.1406
Dph5	13.4564	12.803	13.1056	13.7485	12.6858	12.1059	12.275	12.2649	12.6098	12.1347
Stx17	12.4609	12.4347	12.4636	12.3471	12.5758	12.0527	11.7052	11.3969	12.009	10.6425
Dop1b	9.58744	8.51347	9.36395	8.40145	8.73614	8.03606	8.29121	7.95422	8.11617	7.63104
Lifr	13.1224	12.7255	12.95	13.1704	12.9792	12.4183	12.2474	12.0957	12.154	11.157
Tfrc	13.7478	13.7125	13.464	13.7565	13.8334	12.8947	12.6689	12.7984	12.8641	12.2799
H2-Ab1	12.8553	12.5756	12.6645	12.7756	12.6962	11.4288	11.6002	12.1075	11.7135	11.2975
Alas1	12.2348	12.1258	12.0995	12.5482	12.0093	10.9704	11.5184	10.7366	10.9812	11.3133
Timm17a	13.405	14.0661	13.6604	13.9931	13.6347	13.1422	13.5308	13.0146	12.2135	11.2485
Serpina6	12.208	11.8151	12.8594	11.924	12.384	10.8019	10.7397	10.8446	11.6011	10.8364
Ythdc2	10.573	9.6541	9.6541	11.4703	11.3151	8.31123	9.61009	9.6541	8.08796	9.6541
Bcar3	9.05875	9.2223	10.1489	12.0162	11.2777	9.05875	6.40863	6.93658	9.05875	9.05875

## Sheet: DOX vs DOX+NRG1_ Upregulated
ProteinName	DOX	DOX	DOX	DOX	DOX	DOX+NRG	DOX+NRG	DOX+NRG	DOX+NRG	DOX+NRG
Pln	17.207	17.3166	17.4967	13.947	16.2683	15.1704	14.1971	13.9905	15.4991	14.1541
Golph3l	9.10567	9.20022	8.00532	8.12269	9.19643	7.81256	6.27324	8.12269	8.12269	7.43273
Nsmaf	9.43172	9.66542	9.82367	9.96377	9.562	8.23383	9.31459	9.22035	8.80856	8.49248
Lifr	12.4183	12.2474	12.0957	12.154	11.157	10.9426	11.4539	11.4587	10.5925	11.4034
Ndufb8	14.4893	14.5257	14.5827	13.1824	13.9523	13.175	13.6031	13.2344	13.13	13.4604
Col4a3	12.7077	13.0895	12.1163	13.0714	12.105	11.925	10.981	11.8944	12.0315	12.2788
Igfn1	13.3729	13.214	13.3175	13.6326	13.1898	13.0306	12.3871	12.1585	12.9042	12.3712
Clec14a	10.8783	10.4663	10.4663	10.8743	10.4663	10.4663	9.46421	10.4663	9.43127	9.62941
Cab39l	13.4974	14.2064	13.8557	13.4857	13.0567	13.4367	12.5287	13.2383	12.4841	12.8413
Cyfip2	10.5414	10.7035	11.0061	10.8219	10.4446	9.76704	9.90721	10.166	10.166	10.166
Spats2	12.0669	11.2084	11.1397	11.3767	10.9528	10.8841	10.5295	10.431	10.7211	11.1397
Sirpa	12.0635	11.7587	11.5739	11.6508	11.7932	11.5287	10.9172	11.5073	10.3841	11.4831
Napg	11.1086	11.6182	11.0408	11.2432	11.1127	10.8184	10.741	10.9027	10.0376	10.7558
Cyct	15.2543	15.7909	15.6973	14.8224	15.4178	14.7889	14.8014	14.8854	14.5896	15.0851
Carhsp1	13.3096	13.2538	13.2351	12.6775	12.6963	12.3447	12.7761	12.2637	12.6186	12.3736
Mif	13.9744	14.2967	13.9649	13.0265	13.4567	13.0922	13.4499	13.1831	12.9435	13.2615
Ptdss1	12.5963	12.8374	12.5729	12.9393	12.2395	12.2563	11.4324	12.4492	12.0004	12.3431
Yaf2	9.89381	9.7862	9.46375	9.7862	9.75558	9.09232	8.99734	9.7862	9.244	8.87747
Cog7	11.4001	11.717	11.349	11.532	11.4815	11.2729	10.8122	10.9184	10.8248	10.988
Smim20	14.2729	14.043	14.5574	13.9821	14.1478	13.917	13.7034	13.4491	13.2923	13.9794
Mrm3	10.7782	10.6423	10.8187	10.7648	10.1645	10.4744	10.3436	9.65459	10.1401	9.90318
LAC1	12.12	12.9893	12.6162	12.7618	12.91	12.3301	12.1815	11.9862	11.7479	12.592
CT027	12.7404	12.6313	12.5462	12.7878	12.7655	11.8191	12.6064	11.9811	12.0547	12.4815
Tmem39b	11.1926	11.1005	10.8814	11.2	11.2765	10.3698	10.539	10.9718	10.8417	10.5612
Reep1	12.394	12.1512	12.1938	12.0056	11.6571	11.5847	11.7769	11.8719	11.6126	11.2146
Atoh7	10.0214	10.0104	10.1056	10.6921	10.1806	10.0104	9.53768	9.29579	9.95441	9.96584
Isca2	12.0897	12.7371	12.6957	12.4143	12.6945	11.8242	12.5587	11.9829	12.2744	11.7498
H2ac20	12.9131	12.7801	13.1332	12.5633	12.7311	12.5786	12.3948	12.2373	12.524	12.1576
Mbl2	13.2	13.4443	13.5923	13.6119	13.0183	13.2089	12.6363	13.2187	12.682	12.9793
Tmem167a	14.3978	14.4205	14.6083	14.3712	14.7528	14.2735	13.9379	14.1255	13.8207	14.2578
Hydin	13.6719	13.9175	13.9997	13.8707	13.5507	13.2483	13.662	13.3749	13.3367	13.3314
Ces1d	14.3915	14.2201	14.1899	14.1639	14.1747	13.991	13.6856	14.0145	13.9837	13.4399
Mtatp6	15.0918	15.2591	15.2024	15.1706	15.3792	15.0537	14.593	14.7666	14.5164	15.1847
Marcks	13.2999	13.5264	12.8962	13.3685	13.1459	12.789	13.1006	12.6876	12.9693	12.7104
Dab2ip	10.9228	10.795	10.4905	10.7754	10.7213	10.1956	10.4857	10.237	10.0753	10.7346
Peak1	11.1802	11.2666	11.109	10.9456	11.0894	10.9336	10.4052	10.5754	11.1639	10.5497
Tubb3	12.6412	12.5888	12.4623	12.7257	12.9602	12.3392	12.6711	12.1681	11.861	12.3844
Gpn1	12.0555	12.0413	12.1846	12.0286	12.1715	11.8928	11.8272	11.8182	11.355	11.768
Acsl3	12.555	12.4713	12.5036	12.1957	12.5903	11.9947	12.2905	11.9832	11.8881	12.3787
Ifitm2	13.2153	12.9952	13.0494	12.7054	13.224	13.0709	12.5409	12.5917	12.5838	12.6253
Cul7	11.023	11.1179	11.1903	11.1222	11.1655	10.9883	11.0434	10.9368	10.3838	10.5343
Igfals	12.2051	12.1584	11.9698	12.1737	12.0252	11.4092	11.7977	12.0583	11.7818	11.7854
Zfand6	11.878	12.033	11.7763	11.7573	11.5505	11.2146	11.5482	11.5718	11.5801	11.3936
Agpat4	9.47399	9.51098	9.52803	9.14398	9.22062	8.86212	9.23147	8.858	8.8843	9.3772
Aldh1l1	11.8673	11.4547	11.7585	11.3585	11.4054	10.9447	11.0855	11.3661	11.4054	11.4054
Isg20l2	10.3977	10.3223	10.6399	10.2383	10.4633	10.1343	10.1009	10.2732	10.2	9.74591
Pik3c2a	10.4973	10.4379	10.3537	9.9663	10.2878	10.0281	9.76748	9.91732	10.1682	10.0767
Poldip3	11.4242	11.1719	11.2642	11.244	11.3588	10.8842	10.8694	11.2303	10.666	11.2364
Ctnnal1	11.1353	11.0179	10.978	11.2789	11.0475	10.7926	11.0679	10.4586	10.6467	10.9608
CA174	12.1445	12.3156	12.2179	12.2736	12.0324	11.8457	11.9602	11.8003	11.7792	12.0775
Lypla1	12.6656	12.7623	12.6789	12.2768	12.6354	12.1013	12.6853	12.2092	12.247	12.2631
Nosip	9.87204	10.072	10.0925	10.4008	9.86001	9.6946	9.57104	9.70893	9.97089	9.85411
Ighm	14.9864	15.0389	15.1595	15.1654	15.2988	14.8366	14.6877	15.0074	14.6615	14.9746
Adgrl2	12.1482	12.0456	12.4194	12.1819	12.3351	12.1275	11.9711	11.713	12.0397	11.8302
Serping1	14.1565	14.3461	14.1265	14.4408	14.274	13.6435	14.1889	13.9648	14.0443	14.0716
Cc2d1b	11.5537	11.2844	11.7514	11.6816	11.6089	11.0836	11.4028	11.2155	11.248	11.5049
Pxdn	12.1871	12.5071	12.1268	11.9865	12.1406	11.9144	11.9504	11.941	11.9292	11.8771
Smtn	13.3065	13.2703	13.2706	13.2718	12.8759	13.0115	12.8577	12.9798	12.9471	12.876

## Sheet: DOX vs DOX+NRG1_ Downregulated
ProteinName	DOX	DOX	DOX	DOX	DOX	DOX+NRG	DOX+NRG	DOX+NRG	DOX+NRG	DOX+NRG
Lsp1	11.2347	11.1013	10.6688	10.9429	10.9383	11.3438	11.2498	11.1767	11.1975	11.2354
Prnp	12.7098	12.8055	13.0582	13.1664	13.0424	13.2305	13.2236	13.2832	13.1491	13.2186
Commd1	10.7993	10.8965	10.6942	10.8366	11.1418	11.1112	11.3621	11.1973	11.1811	10.9199
Eif4h	13.4503	13.6368	13.3912	13.8655	13.6324	13.7725	14.1143	13.8934	13.827	13.7911
Chmp4b	13.9062	13.8129	13.7987	13.9635	13.9595	14.1577	14.1267	14.129	14.3753	14.0817
Rabgap1l	12.5476	12.4899	12.9099	12.5608	12.9049	12.9509	12.9005	13.0887	12.8711	13.046
Gpd1	14.4886	14.5384	14.7013	14.4402	14.6028	14.6448	15.061	14.7775	14.8865	14.8943
Snap23	13.4674	13.4729	13.5024	13.83	13.5165	13.8552	13.8149	13.8858	13.734	13.9937
Spag7	12.1858	12.2332	11.9461	12.1113	12.1906	12.4678	12.4421	12.3801	12.4737	12.399
Las1l	12.0039	11.9361	12.1776	12.1398	12.0597	12.6743	12.2262	12.1125	12.4948	12.3113
Ahctf1	10.2232	10.4348	10.1834	10.1015	10.4585	10.8239	10.5092	10.5756	10.279	10.7242
Hdgfl3	12.5926	12.4727	12.3895	12.6918	12.9748	13.0345	12.9281	12.9035	12.7734	13.0385
Ndufs5	16.3842	16.5038	16.2802	16.6508	16.6673	16.5231	17.1782	16.8096	16.9354	16.6358
Phka2	11.3607	11.4245	11.6895	11.8115	11.6371	11.5675	12.1621	12.01	11.9625	11.8708
Trub2	10.6463	10.7862	10.9845	11.1833	10.9269	11.1833	11.4657	11.1833	11.1833	11.1833
Pnkd	12.5441	12.5526	12.7279	12.2995	12.3295	12.8258	12.5469	12.9104	12.85	13.0038
Cd300lg	14.2715	14.1728	14.2183	14.5304	14.749	14.6502	14.7043	14.745	14.7299	14.8114
Lgmn	13.0474	13.1972	13.207	13.472	13.6271	13.7037	13.7526	13.6817	13.5544	13.5692
Hexim1	11.594	11.3645	11.4536	11.4557	11.7362	11.7684	12.1531	11.7024	11.8067	11.8872
Calm1	12.3728	12.7739	12.6998	12.6108	12.7246	12.9582	12.9468	13.0977	12.9488	13.1741
Hspb7	14.3158	14.3443	14.3658	14.6849	14.7597	14.6933	15.1649	14.9218	15.0282	14.6767
Pex10	11.4204	11.4953	11.9342	11.6802	11.4573	12.0165	12.0719	11.9195	12.2154	11.8831
Gnb5	9.21759	9.52281	9.67531	9.55747	10.2386	10.163	10.0085	10.1451	10.3385	9.80744
Sumo2	15.0544	15.2398	15.2213	15.3902	15.2181	15.8406	15.8635	15.4957	15.6818	15.5007
Zdhhc17	9.51952	9.54663	9.83035	10.0686	9.65589	10.153	9.7857	10.6943	10.0116	10.3321
Lrrc1	11.3658	11.2454	11.4889	11.7514	11.76	11.9419	12.1285	11.8713	12.2601	11.773
Mboat2	10.9938	10.6664	10.9354	10.7017	10.6557	11.0563	11.3738	10.9201	11.6023	11.4401
Wbp11	11.5022	11.8554	11.7075	11.8954	11.8736	12.3212	12.3933	12.3395	12.4704	11.9777
Dpep1	12.3638	12.555	12.5935	12.5972	13.0987	12.8513	13.6986	12.8171	13.2994	13.2118
Letm2	11.0824	10.9047	10.9565	10.5551	11.4484	11.3762	11.4472	11.6763	12.0298	11.3143
Ppil1	11.3435	11.9497	11.9303	11.9472	11.3734	11.846	12.7664	12.2435	12.7193	11.8944
Lamtor1	11.3686	11.5984	11.4524	12.3686	12.0356	12.222	12.5147	12.3592	12.3278	12.443
Nedd8	13.4358	13.644	13.4458	13.7287	14.1171	14.7171	14.0815	13.9846	14.1321	14.525
Fdxacb1	14.7278	14.8973	15.4039	15.4039	15.1802	15.6945	15.717	15.7218	16.0481	15.5306
Mtrf1	11.2815	11.3211	10.836	11.2362	11.1598	11.9547	11.7853	11.9391	11.7299	11.6555
Fam174b	11.6705	11.1212	11.1075	11.4131	10.6881	11.6118	11.6659	11.6136	12.4477	11.9677
Mtus2	11.4192	11.8427	11.8485	12.3465	12.1402	12.7929	12.6987	12.6024	12.6287	12.4235
Smim11	11.7928	10.9398	10.8869	11.2453	11.5887	12.0576	12.194	11.7613	11.4375	12.6104
CA198	10.7299	10.641	10.3998	10.7946	10.8996	11.3303	11.5756	10.6445	11.6518	11.8727
Utp20	12.0129	11.2644	11.3602	10.6661	11.2502	12.3467	11.8851	11.916	11.7713	12.3164
Dph5	12.1059	12.275	12.2649	12.6098	12.1347	12.8693	12.4831	13.3104	13.3132	13.1816
Surf2	11.3677	10.3306	10.6121	10.3341	10.3354	11.5234	11.0436	11.3151	11.582	11.3136
Mmrn1	12.2234	11.3664	12.2016	11.8961	12.573	13.9015	12.573	13.6566	12.5358	12.5331
Ift81	10.3796	9.4259	9.80334	8.43015	10.8446	10.8058	10.8027	11.0303	10.9963	11.3783
